# Supplementary material for: Divergence in Plant Traits and Increased Modularity Underlie Repeated Transitions Between Low and High Elevations in the Andean Genus Leucheria
Source: Front Plant Sci. 2020 Jun 4;11:714. doi: 10.3389/fpls.2020.00714 (PMC7287153; doi:10.3389/fpls.2020.00714)
Supplement: Supplementary file 1 [file Table_1.XLSX]

## Sheet: Appendix 1
Supplemetary Material
Appendix 1. . Information on the distribution of Leucheria used to estimate the realized climatic niche of each species with the maximum entropy approach in MAXENT
Species	Longitude (°W)	Latitude (°S)
Leucheria achillaeifolia	-72.4	-47.08
Leucheria achillaeifolia	-72.4	-47.21
Leucheria achillaeifolia	-70.32	-36.06
Leucheria achillaeifolia	-71.08	-38.4
Leucheria achillaeifolia	-71.44	-46.33
Leucheria achillaeifolia	-72.16	-51
Leucheria achillaeifolia	-72.5	-51.01
Leucheria achillaeifolia	-72.41	-51.17
Leucheria achillaeifolia	-69.7	-49
Leucheria achillaeifolia	-69.3	-32.4
Leucheria achillaeifolia	-69.9	-35.2
Leucheria achillaeifolia	-70	-35.8
Leucheria achillaeifolia	-69.4	-36.1
Leucheria achillaeifolia	-70.1	-36.8
Leucheria achillaeifolia	-70.1	-36.8
Leucheria achillaeifolia	-70.3	-36.9
Leucheria achillaeifolia	-70.3	-36.9
Leucheria achillaeifolia	-70.8	-36.9
Leucheria achillaeifolia	-70.6	-37.2
Leucheria achillaeifolia	-69.1	-38.1
Leucheria achillaeifolia	-70.1	-39
Leucheria achillaeifolia	-71.3	-39.7
Leucheria achillaeifolia	-71.2	-40.4
Leucheria achillaeifolia	-70.7	-40.5
Leucheria achillaeifolia	-71	-40.6
Leucheria achillaeifolia	-71	-40.6
Leucheria achillaeifolia	-71.4	-40.8
Leucheria achillaeifolia	-71.4	-40.8
Leucheria achillaeifolia	-70.6	-41
Leucheria achillaeifolia	-71.3	-41.1
Leucheria achillaeifolia	-71.2	-41.3
Leucheria achillaeifolia	-71.3	-41.3
Leucheria achillaeifolia	-71.6	-41.4
Leucheria achillaeifolia	-71.6	-41.4
Leucheria achillaeifolia	-70.7	-42.3
Leucheria achillaeifolia	-70.7	-42.3
Leucheria achillaeifolia	-71.2	-42.4
Leucheria achillaeifolia	-71.2	-42.4
Leucheria achillaeifolia	-71	-42.6
Leucheria achillaeifolia	-71.3	-42.9
Leucheria achillaeifolia	-71.5	-43
Leucheria achillaeifolia	-71.5	-43
Leucheria achillaeifolia	-70.2	-43.2
Leucheria achillaeifolia	-69	-43.8
Leucheria achillaeifolia	-70.4	-44.5
Leucheria achillaeifolia	-70.4	-44.6
Leucheria achillaeifolia	-70.2	-44.8
Leucheria achillaeifolia	-67.8	-45.2
Leucheria achillaeifolia	-67.8	-45.2
Leucheria achillaeifolia	-67.8	-45.2
Leucheria achillaeifolia	-70.5	-45.3
Leucheria achillaeifolia	-70.7	-45.3
Leucheria achillaeifolia	-72.2	-46.2
Leucheria achillaeifolia	-72.2	-46.2
Leucheria achillaeifolia	-71.6	-46.6
Leucheria achillaeifolia	-71.7	-46.7
Leucheria achillaeifolia	-68.1	-47.2
Leucheria achillaeifolia	-68.1	-47.2
Leucheria achillaeifolia	-68.1	-47.2
Leucheria achillaeifolia	-72	-47.4
Leucheria achillaeifolia	-72.1	-49.8
Leucheria achillaeifolia	-72.1	-49.8
Leucheria achillaeifolia	-72.1	-49.8
Leucheria achillaeifolia	-72.1	-49.8
Leucheria achillaeifolia	-72.1	-49.8
Leucheria achillaeifolia	-72.1	-49.8
Leucheria achillaeifolia	-72.1	-49.8
Leucheria achillaeifolia	-72.1	-49.8
Leucheria achillaeifolia	-72.1	-49.8
Leucheria achillaeifolia	-72.1	-49.8
Leucheria achillaeifolia	-72.1	-49.8
Leucheria achillaeifolia	-72.1	-49.8
Leucheria achillaeifolia	-72	-50.8
Leucheria achillaeifolia	-72.7	-51.3
Leucheria achillaeifolia	-70.9	-35.8
Leucheria achillaeifolia	-70.9594	-40.5961
Leucheria achillaeifolia	-70.3931	-44.5486
Leucheria achillaeifolia	-71.335	-40.0119
Leucheria achillaeifolia	-71.1651	-42.3936
Leucheria achillaeifolia	-71.1651	-42.3936
Leucheria achillaeifolia	-71.9918	-47.4071
Leucheria achillaeifolia	-71.3275	-41.1397
Leucheria achillaeifolia	-71.3275	-41.1397
Leucheria achillaeifolia	-71.5475	-41.4264
Leucheria achillaeifolia	-72.68	-51.28
Leucheria achillaeifolia	-72.2	-46.17
Leucheria achillaeifolia	-71.49	-43.02
Leucheria achillaeifolia	-70.96	-40.6
Leucheria achillaeifolia	-71.25	-42.87
Leucheria achillaeifolia	-70.24	-43.21
Leucheria achillaeifolia	-70	-35.84
Leucheria achillaeifolia	-72.2	-46.17
Leucheria achillaeifolia	-70.99	-42.64
Leucheria achillaeifolia	-70.74	-42.29
Leucheria achillaeifolia	-68.14	-47.22
Leucheria achillaeifolia	-67.82	-45.22
Leucheria achillaeifolia	-72.09	-49.76
Leucheria achillaeifolia	-68.14	-47.22
Leucheria achillaeifolia	-70.66	-40.46
Leucheria achillaeifolia	-71.55	-41.43
Leucheria achillaeifolia	-72.09	-49.76
Leucheria achillaeifolia	-72.09	-49.76
Leucheria achillaeifolia	-70.05	-36.83
Leucheria achillaeifolia	-70.08	-39.01
Leucheria achillaeifolia	-70.16	-44.82
Leucheria achillaeifolia	-69.37	-36.14
Leucheria achillaeifolia	-71.49	-43.02
Leucheria achillaeifolia	-67.82	-45.22
Leucheria achillaeifolia	-71.15	-41.28
Leucheria achillaeifolia	-70.61	-40.97
Leucheria achillaeifolia	-72.09	-49.76
Leucheria achillaeifolia	-70.74	-42.29
Leucheria achillaeifolia	-70.39	-44.55
Leucheria achillaeifolia	-71.55	-41.43
Leucheria achillaeifolia	-71.73	-46.74
Leucheria achillaeifolia	-70.33	-36.87
Leucheria achillaeifolia	-67.82	-45.22
Leucheria achillaeifolia	-72.09	-49.76
Leucheria achillaeifolia	-71.44	-40.76
Leucheria achillaeifolia	-72.09	-49.76
Leucheria achillaeifolia	-71.28	-41.27
Leucheria achillaeifolia	-68.14	-47.22
Leucheria achillaeifolia	-71.44	-40.76
Leucheria achillaeifolia	-72.02	-50.77
Leucheria achillaeifolia	-72.09	-49.76
Leucheria achillaeifolia	-72.9994	-50.125
Leucheria achillaeifolia	-69.09	-38.07
Leucheria achillaeifolia	-70.05	-36.83
Leucheria achillaeifolia	-72.09	-49.76
Leucheria achillaeifolia	-71.23	-40.35
Leucheria achillaeifolia	-71.6	-46.58
Leucheria achillaeifolia	-70.66	-45.31
Leucheria achillaeifolia	-70.8906	-35.8156
Leucheria achillaeifolia	-72.09	-49.76
Leucheria achillaeifolia	-68.98	-43.83
Leucheria achillaeifolia	-70.54	-45.26
Leucheria achillaeifolia	-70.33	-36.87
Leucheria achillaeifolia	-72.09	-49.76
Leucheria achillaeifolia	-70.6	-37.2
Leucheria achillaeifolia	-69.9	-35.18
Leucheria achillaeifolia	-69.6575	-49.045
Leucheria achillaeifolia	-72.09	-49.76
Leucheria achillaeifolia	-72.09	-49.76
Leucheria achillaeifolia	-70.78	-36.87
Leucheria achillaeifolia	-71.3	-39.73
Leucheria achillaeifolia	-69.25	-32.41
Leucheria achillaeifolia	-73	-50.1
Leucheria achillaeifolia	-73	-50.1
Leucheria amoena	-72.21	-35.37
Leucheria amoena	-70.8	-36.9
Leucheria amoena	-70.5	-36
Leucheria amoena	-70.78	-36.87
Leucheria amoena	-70.47	-36
Leucheria apiifolia	-70.35	-35.1
Leucheria apiifolia	-70.6	-35.2
Leucheria apiifolia	-70.58	-35.17
Leucheria bridgesii	-71.21	-29.58
Leucheria bridgesii	-70.31	-30.43
Leucheria bridgesii	-70.35	-32
Leucheria bridgesii	-70.11	-32.49
Leucheria bridgesii	-70.08	-32.5
Leucheria bridgesii	-70.08	-32.5
Leucheria bridgesii	-70.25	-32.53
Leucheria bridgesii	-70.14	-33.12
Leucheria bridgesii	-70.14	-33.12
Leucheria bridgesii	-70.2	-33.13
Leucheria bridgesii	-70.2	-33.13
Leucheria bridgesii	-70.18	-33.16
Leucheria bridgesii	-70.17	-33.18
Leucheria bridgesii	-70.19	-33.18
Leucheria bridgesii	-70.21	-33.19
Leucheria bridgesii	-70.02	-33.27
Leucheria bridgesii	-70.03	-33.48
Leucheria bridgesii	-70.04	-33.48
Leucheria bridgesii	-70.01	-33.49
Leucheria bridgesii	-70.05	-33.49
Leucheria bridgesii	-70.05	-33.5
Leucheria bridgesii	-70.1	-32.8
Leucheria bridgesii	-70.1	-32.9
Leucheria bridgesii	-70.3	-33.3
Leucheria bridgesii	-70	-33.8
Leucheria bridgesii	-70.9	-35.8
Leucheria bridgesii	-70.0828	-32.9217
Leucheria bridgesii	-70.2833	-33.3
Leucheria bridgesii	-70.1333	-32.8333
Leucheria bridgesii	-70.8906	-35.8156
Leucheria bridgesii	-70.02	-33.82
Leucheria candidissima	-70.03	-34.06
Leucheria candidissima	-69.5	-34.09
Leucheria candidissima	-69.49	-34.13
Leucheria candidissima	-70.52	-34.58
Leucheria candidissima	-70.31	-35.12
Leucheria candidissima	-70.38	-35.15
Leucheria candidissima	-70.38	-35.15
Leucheria candidissima	-70.24	-35.59
Leucheria candidissima	-70.3	-36
Leucheria candidissima	-70.3	-36
Leucheria candidissima	-69.1	-34.1
Leucheria candidissima	-69.1	-34.1
Leucheria candidissima	-69.1	-34.1
Leucheria candidissima	-69.1	-34.1
Leucheria candidissima	-69.1	-34.1
Leucheria candidissima	-69.1	-34.1
Leucheria candidissima	-70.1	-35.1
Leucheria candidissima	-69.4	-36.1
Leucheria candidissima	-69.4	-36.1
Leucheria candidissima	-69.4	-36.1
Leucheria candidissima	-69.4	-36.1
Leucheria candidissima	-69.4	-36.1
Leucheria candidissima	-70.5	-36.7
Leucheria candidissima	-70.5	-36.7
Leucheria candidissima	-70.5	-36.7
Leucheria candidissima	-70.5	-36.7
Leucheria candidissima	-70.5	-36.7
Leucheria candidissima	-70.5	-36.7
Leucheria candidissima	-70.5	-36.7
Leucheria candidissima	-69.6	-44.5
Leucheria candidissima	-69.7	-44.5
Leucheria candidissima	-69.7	-44.5
Leucheria candidissima	-69.8	-44.7
Leucheria candidissima	-67.8	-45.2
Leucheria candidissima	-67.8	-45.2
Leucheria candidissima	-70.7	-45.3
Leucheria candidissima	-70.7	-45.3
Leucheria candidissima	-69.3	-45.5
Leucheria candidissima	-70.7	-46.3
Leucheria candidissima	-70.7	-46.3
Leucheria candidissima	-70.7	-46.3
Leucheria candidissima	-70.5	-35.2
Leucheria candidissima	-70.6	-35.3
Leucheria candidissima	-71.4	-37.9
Leucheria candidissima	-71.3921	-38.0289
Leucheria candidissima	-70.66	-45.31
Leucheria candidissima	-70.5833	-35.25
Leucheria candidissima	-70.14	-35.1
Leucheria candidissima	-69.68	-44.48
Leucheria candidissima	-70.47	-36.72
Leucheria candidissima	-69.37	-36.14
Leucheria candidissima	-70.47	-36.72
Leucheria candidissima	-69.09	-34.05
Leucheria candidissima	-69.09	-34.05
Leucheria candidissima	-70.47	-36.72
Leucheria candidissima	-70.5	-36.7
Leucheria candidissima	-69.09	-34.05
Leucheria candidissima	-69.09	-34.05
Leucheria candidissima	-70.52	-35.2
Leucheria candidissima	-70.1	-35.1
Leucheria candidissima	-69.09	-34.05
Leucheria candidissima	-70.66	-45.31
Leucheria candidissima	-69.37	-36.14
Leucheria candidissima	-70.73	-46.28
Leucheria candidissima	-70.66	-45.31
Leucheria candidissima	-69.37	-36.14
Leucheria candidissima	-70.5	-36.7
Leucheria candidissima	-69.28	-45.53
Leucheria candidissima	-67.82	-45.22
Leucheria candidissima	-69.09	-34.05
Leucheria candidissima	-69.78	-44.67
Leucheria candidissima	-70.5	-36.7
Leucheria candidissima	-69.09	-34.05
Leucheria candidissima	-67.82	-45.22
Leucheria candidissima	-70.47	-36.72
Leucheria candidissima	-70.5	-36.7
Leucheria candidissima	-69.37	-36.14
Leucheria candidissima	-70.73	-46.28
Leucheria candidissima	-69.37	-36.14
Leucheria candidissima	-70.73	-46.28
Leucheria candidissima	-69.55	-44.47
Leucheria canescens	-70.8906	-35.8156
Leucheria cerberoana	-70.25	-27.5
Leucheria cerberoana	-71.06	-28.05
Leucheria cerberoana	-71.05	-28.08
Leucheria cerberoana	-71.09	-28.15
Leucheria cerberoana	-71.15	-28.28
Leucheria cerberoana	-71.18	-29.17
Leucheria cerberoana	-71.19	-29.49
Leucheria cerberoana	-71.19	-29.49
Leucheria cerberoana	-71.22	-29.59
Leucheria cerberoana	-71.23	-30.12
Leucheria cerberoana	-71.27	-30.14
Leucheria cerberoana	-71.4	-30.4
Leucheria cerberoana	-71.4	-30.4
Leucheria cerberoana	-71.32	-30.46
Leucheria cerberoana	-71.3	-30.5
Leucheria cerberoana	-71.37	-30.5
Leucheria cerberoana	-71.37	-30.59
Leucheria cerberoana	-71.32	-31.35
Leucheria cerberoana	-71.29	-31.51
Leucheria cerberoana	-71.3	-31.55
Leucheria cerberoana	-71.31	-32.04
Leucheria cerberoana	-71.31	-32.04
Leucheria cerberoana	-71.32	-32.46
Leucheria cerberoana	-71.32	-32.56
Leucheria cerberoana	-70.54	-33.09
Leucheria cerberoana	-71.39	-33.16
Leucheria cerberoana	-71.4	-33.27
Leucheria cerberoana	-70.4	-25.2
Leucheria cerberoana	-71.3	-29.2
Leucheria cerberoana	-71.4	-32.4
Leucheria cerberoana	-70.9	-35.8
Leucheria cerberoana	-70.9429	-33.0803
Leucheria cerberoana	-70.9406	-33.0823
Leucheria cerberoana	-70.9402	-33.0844
Leucheria cerberoana	-70.9404	-33.0816
Leucheria cerberoana	-70.8563	-33.2313
Leucheria cerberoana	-70.7473	-33.603
Leucheria cerberoana	-70.8584	-33.2309
Leucheria cerberoana	-70.7488	-33.6038
Leucheria cerberoana	-71.0804	-34.0367
Leucheria cerberoana	-70.9415	-33.0862
Leucheria cerberoana	-70.8564	-33.2325
Leucheria cerberoana	-70.4982	-33.4966
Leucheria cerberoana	-70.4972	-33.4959
Leucheria cerberoana	-70.4904	-33.4994
Leucheria cerberoana	-71.425	-32.4136
Leucheria cerberoana	-70.8906	-35.8156
Leucheria cerberoana	-70.8906	-35.8156
Leucheria cerberoana	-71.3	-29.17
Leucheria cerberoana	-70.42	-25.23
Leucheria chillaensis	-70.8906	-35.8156
Leucheria coerulescens	-71.37	-36.49
Leucheria coerulescens	-71.38	-36.53
Leucheria coerulescens	-71.24	-36.54
Leucheria coerulescens	-71.34	-38.22
Leucheria coerulescens	-71.34	-38.22
Leucheria coerulescens	-71.27	-38.35
Leucheria coerulescens	-71.2	-40.4
Leucheria coerulescens	-71.2	-40.4
Leucheria coerulescens	-71.4	-40.8
Leucheria coerulescens	-71.4	-40.8
Leucheria coerulescens	-71.4	-40.8
Leucheria coerulescens	-71.6	-41.4
Leucheria coerulescens	-71.5	-36.9
Leucheria coerulescens	-71.5	-37
Leucheria coerulescens	-71.3	-37.7
Leucheria coerulescens	-73	-37.8
Leucheria coerulescens	-71.5	-38.6
Leucheria coerulescens	-73.0092	-37.8039
Leucheria coerulescens	-71.4644	-36.8817
Leucheria coerulescens	-71.465	-36.9575
Leucheria coerulescens	-71.2839	-37.6994
Leucheria coerulescens	-70.8906	-35.8156
Leucheria coerulescens	-71.44	-40.76
Leucheria coerulescens	-71.55	-41.43
Leucheria coerulescens	-71.44	-40.76
Leucheria coerulescens	-71.45	-38.58
Leucheria coerulescens	-71.44	-40.76
Leucheria coerulescens	-71.23	-40.35
Leucheria coerulescens	-71.23	-40.35
Leucheria congesta	-70.09	-32.49
Leucheria congesta	-70.07	-32.5
Leucheria congesta	-70.09	-32.51
Leucheria congesta	-70.36	-33.11
Leucheria congesta	-70.16	-33.13
Leucheria congesta	-70.16	-33.14
Leucheria congesta	-70.19	-33.17
Leucheria congesta	-70.11	-33.38
Leucheria congesta	-69.55	-33.47
Leucheria congesta	-70.04	-33.48
Leucheria congesta	-70.05	-33.49
Leucheria congesta	-70.05	-33.49
Leucheria congesta	-70.03	-34.06
Leucheria congesta	-70.9	-35.8
Leucheria congesta	-69.3	-32.4
Leucheria congesta	-70.2	-32.8
Leucheria congesta	-70.3	-33.3
Leucheria congesta	-70.4	-33.3
Leucheria congesta	-70	-38.6
Leucheria congesta	-70.6006	-33.1847
Leucheria congesta	-70.3167	-33.2833
Leucheria congesta	-70	-38.55
Leucheria congesta	-70.8906	-35.8156
Leucheria congesta	-70.15	-32.82
Leucheria congesta	-69.25	-32.41
Leucheria congesta	-70.35	-33.25
Leucheria cumingii	-70.33	-24.33
Leucheria cumingii	-70.32	-24.46
Leucheria cumingii	-70.26	-25
Leucheria cumingii	-70.27	-25
Leucheria cumingii	-70.26	-25.01
Leucheria cumingii	-70.26	-25.01
Leucheria cumingii	-70.26	-25.01
Leucheria cumingii	-70.28	-25.01
Leucheria cumingii	-70.27	-25.06
Leucheria cumingii	-70.2	-25.11
Leucheria cumingii	-70.25	-25.12
Leucheria cumingii	-70.25	-25.17
Leucheria cumingii	-70.28	-25.24
Leucheria cumingii	-70.29	-25.24
Leucheria cumingii	-70.29	-25.24
Leucheria cumingii	-70.26	-25.25
Leucheria cumingii	-70.22	-25.27
Leucheria cumingii	-70.36	-25.57
Leucheria cumingii	-70.37	-26.18
Leucheria cumingii	-70.33	-26.2
Leucheria cumingii	-70.1	-25.1
Leucheria cumingii	-70.5	-25.1
Leucheria cumingii	-70.3	-25.2
Leucheria cumingii	-70.4	-25.3
Leucheria cumingii	-70.4	-25.4
Leucheria cumingii	-70.5	-25.4
Leucheria cumingii	-70.5	-25.4
Leucheria cumingii	-70.5	-25.4
Leucheria cumingii	-70.6	-26
Leucheria cumingii	-70.6	-26.2
Leucheria cumingii	-70.6	-26.3
Leucheria cumingii	-71.7	-31
Leucheria cumingii	-70.9	-35.8
Leucheria cumingii	-71.4	-37.9
Leucheria cumingii	-70.4	-25
Leucheria cumingii	-70.5	-25.4
Leucheria cumingii	-70.5	-25.4
Leucheria cumingii	-70.6	-26.02
Leucheria cumingii	-70.63	-26.18
Leucheria cumingii	-71.6667	-30.9667
Leucheria cumingii	-70.5	-25.05
Leucheria cumingii	-70.42	-25.02
Leucheria cumingii	-70.48	-25.4
Leucheria cumingii	-71.3921	-38.0289
Leucheria cumingii	-70.8906	-35.8156
Leucheria cumingii	-70.4667	-25.4167
Leucheria cumingii	-70.42	-25.28
Leucheria cumingii	-70.4667	-25.4
Leucheria cumingii	-70.1	-25.12
Leucheria cumingii	-70.48	-25.4
Leucheria cumingii	-70.33	-25.18
Leucheria cumingii	-70.42	-25.4
Leucheria cumingii	-70.4667	-25.4167
Leucheria cumingii	-70.62	-26.3
Leucheria eriocephala	-69.44	-52.04
Leucheria eriocephala	-69.45	-52.05
Leucheria eriocephala	-72.4	-47.7
Leucheria eriocephala	-72.1	-49.8
Leucheria eriocephala	-70.2	-51.7
Leucheria eriocephala	-69.8	-52
Leucheria eriocephala	-72.3656	-47.7499
Leucheria eriocephala	-69.75	-51.97
Leucheria eriocephala	-72.09	-49.76
Leucheria eriocephala	-70.17	-51.74
Leucheria floribunda	-70.36	-30.48
Leucheria floribunda	-70.2	-32.36
Leucheria floribunda	-70.24	-32.51
Leucheria floribunda	-70.1	-32.53
Leucheria floribunda	-70.32	-33.28
Leucheria floribunda	-70.25	-33.45
Leucheria floribunda	-70.1	-33.48
Leucheria floribunda	-70.05	-33.5
Leucheria floribunda	-70.03	-34.06
Leucheria floribunda	-70.1	-34.8
Leucheria floribunda	-70.2	-32.9
Leucheria floribunda	-70.4	-33.3
Leucheria floribunda	-70.2	-33.8
Leucheria floribunda	-70.5	-34.9
Leucheria floribunda	-71.4	-37.9
Leucheria floribunda	-70.2228	-33.7678
Leucheria floribunda	-70.4803	-34.9322
Leucheria floribunda	-70.35	-33.25
Leucheria floribunda	-70.17	-32.88
Leucheria floribunda	-70.07	-34.76
Leucheria floribunda	-71.374	-37.8525
Leucheria fuegina	-70.8906	-35.8156
Leucheria garciana	-72.02	-34.46
Leucheria garciana	-70.3	-35.1
Leucheria garciana	-70.33	-35.1
Leucheria garciana	-70.35	-35.1
Leucheria garciana	-70.35	-35.1
Leucheria garciana	-70.5	-35.2
Leucheria garciana	-70.8906	-35.8156
Leucheria garciana	-70.8906	-35.8156
Leucheria garciana	-70.5	-35.17
Leucheria gayana	-70	-33.3
Leucheria gayana	-70	-33.3
Leucheria gayana	-70.29	-33.43
Leucheria gayana	-70.03	-33.46
Leucheria gayana	-70.04	-33.47
Leucheria gayana	-70.04	-33.47
Leucheria gayana	-70.45	-34.44
Leucheria gayana	-70.23	-34.56
Leucheria gayana	-70.23	-34.56
Leucheria gayana	-70.25	-34.56
Leucheria gayana	-70.25	-34.56
Leucheria gayana	-70.35	-35.1
Leucheria gayana	-70.54	-35.12
Leucheria gayana	-70.9	-35.8
Leucheria gayana	-69.5	-32.9
Leucheria gayana	-68.4	-34.9
Leucheria gayana	-70.1	-33.8
Leucheria gayana	-70.9	-35.8
Leucheria gayana	-70.0379	-33.4734
Leucheria gayana	-70.8906	-35.8156
Leucheria gayana	-70.8906	-35.8156
Leucheria gayana	-70.05	-33.77
Leucheria gayana	-68.36	-34.94
Leucheria gayana	-69.48	-32.87
Leucheria gilliesii	-70.59	-34.1
Leucheria gilliesii	-70.3	-36
Leucheria gilliesii	-71.38	-38.34
Leucheria gilliesii	-69.4	-36.1
Leucheria gilliesii	-69.4	-36.1
Leucheria gilliesii	-69.4	-36.1
Leucheria gilliesii	-69.4	-36.1
Leucheria gilliesii	-69.4	-36.1
Leucheria gilliesii	-70.8	-36.4
Leucheria gilliesii	-70.8	-36.4
Leucheria gilliesii	-70.8	-36.9
Leucheria gilliesii	-70.8	-36.9
Leucheria gilliesii	-70.8	-36.9
Leucheria gilliesii	-70.5	-37
Leucheria gilliesii	-70.5	-37
Leucheria gilliesii	-70.5	-37
Leucheria gilliesii	-71	-35.9
Leucheria gilliesii	-71.6	-38.6
Leucheria gilliesii	-70.56	-36.0082
Leucheria gilliesii	-70.9894	-35.885
Leucheria gilliesii	-70.9978	-32.8649
Leucheria gilliesii	-70.52	-36.97
Leucheria gilliesii	-70.78	-36.87
Leucheria gilliesii	-70.77	-36.43
Leucheria gilliesii	-69.37	-36.14
Leucheria gilliesii	-70.52	-36.97
Leucheria gilliesii	-71.63	-38.57
Leucheria gilliesii	-70.78	-36.87
Leucheria gilliesii	-69.37	-36.14
Leucheria gilliesii	-70.52	-36.97
Leucheria gilliesii	-70.77	-36.43
Leucheria gilliesii	-69.37	-36.14
Leucheria gilliesii	-69.37	-36.14
Leucheria gilliesii	-69.37	-36.14
Leucheria gilliesii	-70.78	-36.87
Leucheria glabriuscula	-70.67	-33.45
Leucheria glacialis	-70.33	-35.1
Leucheria glacialis	-70.35	-35.1
Leucheria glacialis	-70.35	-35.1
Leucheria glacialis	-71.05	-35.51
Leucheria glacialis	-70.36	-35.55
Leucheria glacialis	-70.24	-35.59
Leucheria glacialis	-70.25	-36
Leucheria glacialis	-71.24	-36.54
Leucheria glacialis	-71.24	-36.54
Leucheria glacialis	-71.24	-36.54
Leucheria glacialis	-71.24	-36.54
Leucheria glacialis	-71.31	-36.54
Leucheria glacialis	-71.14	-37.06
Leucheria glacialis	-71.1	-37.51
Leucheria glacialis	-71.34	-38.22
Leucheria glacialis	-71.34	-38.22
Leucheria glacialis	-71.38	-38.34
Leucheria glacialis	-71.37	-38.35
Leucheria glacialis	-71.35	-38.36
Leucheria glacialis	-70.54	-38.39
Leucheria glacialis	-71.4	-37.9
Leucheria glacialis	-70.9	-35.8
Leucheria glacialis	-70.9	-35.8
Leucheria glacialis	-70.8	-36.5
Leucheria glacialis	-70.8	-36.6
Leucheria glacialis	-69.9	-36.8
Leucheria glacialis	-69.9	-36.8
Leucheria glacialis	-71.1	-36.8
Leucheria glacialis	-71.1	-36.8
Leucheria glacialis	-71.1	-36.8
Leucheria glacialis	-70.8	-36.9
Leucheria glacialis	-70.8	-36.9
Leucheria glacialis	-70.8	-36.9
Leucheria glacialis	-70.7	-37.6
Leucheria glacialis	-70.7	-37.6
Leucheria glacialis	-70.7	-37.6
Leucheria glacialis	-71.3	-39.7
Leucheria glacialis	-71.2	-40.4
Leucheria glacialis	-71.4	-40.8
Leucheria glacialis	-71.6	-41.4
Leucheria glacialis	-71.6	-41.4
Leucheria glacialis	-71.5	-43
Leucheria glacialis	-71.5	-43
Leucheria glacialis	-71.5	-43
Leucheria glacialis	-70.5	-44.2
Leucheria glacialis	-70.5	-44.2
Leucheria glacialis	-70.5	-44.2
Leucheria glacialis	-70.5	-44.2
Leucheria glacialis	-71.2	-35.5
Leucheria glacialis	-70.6	-35.9
Leucheria glacialis	-71.1	-35.9
Leucheria glacialis	-71.1	-35.9
Leucheria glacialis	-71.1	-35.9
Leucheria glacialis	-71.1	-35.9
Leucheria glacialis	-70.6	-36
Leucheria glacialis	-71.4	-36.9
Leucheria glacialis	-71.4	-36.9
Leucheria glacialis	-71.6	-38.6
Leucheria glacialis	-70.9	-35.8
Leucheria glacialis	-77.2	-9.4
Leucheria glacialis	-71.5975	-38.6139
Leucheria glacialis	-71.0956	-35.8561
Leucheria glacialis	-71.0956	-35.8561
Leucheria glacialis	-70.6428	-35.9125
Leucheria glacialis	-71.3833	-36.9
Leucheria glacialis	-70.55	-36.0167
Leucheria glacialis	-71.1667	-35.5
Leucheria glacialis	-77.1833	-9.41667
Leucheria glacialis	-71.5475	-41.4264
Leucheria glacialis	-70.54	-44.18
Leucheria glacialis	-70.8906	-35.8156
Leucheria glacialis	-71.07	-36.83
Leucheria glacialis	-70.54	-44.18
Leucheria glacialis	-71.49	-43.02
Leucheria glacialis	-71.1	-35.85
Leucheria glacialis	-71.55	-41.43
Leucheria glacialis	-70.54	-44.18
Leucheria glacialis	-71.07	-36.83
Leucheria glacialis	-70.68	-37.61
Leucheria glacialis	-70.8906	-35.8156
Leucheria glacialis	-71.49	-43.02
Leucheria glacialis	-71.07	-36.83
Leucheria glacialis	-70.78	-36.87
Leucheria glacialis	-70.78	-36.87
Leucheria glacialis	-71.1	-35.85
Leucheria glacialis	-70.68	-37.61
Leucheria glacialis	-70.8906	-35.8156
Leucheria glacialis	-70.54	-44.18
Leucheria glacialis	-70.8906	-35.8156
Leucheria glacialis	-70.8	-36.47
Leucheria glacialis	-70.78	-36.87
Leucheria glacialis	-71.44	-40.76
Leucheria glacialis	-70.75	-36.58
Leucheria glacialis	-71.374	-37.8525
Leucheria glacialis	-70.68	-37.61
Leucheria glacialis	-69.88	-36.78
Leucheria glacialis	-71.23	-40.35
Leucheria glacialis	-71.49	-43.02
Leucheria glacialis	-71.3	-39.73
Leucheria glacialis	-69.88	-36.78
Leucheria glacialis	-71.55	-41.43
Leucheria glacialis	-71.4	-36.9
Leucheria glandulosa	-70.35	-32.5
Leucheria glandulosa	-71.25	-33.06
Leucheria glandulosa	-70.54	-33.09
Leucheria glandulosa	-70.36	-33.11
Leucheria glandulosa	-70.57	-33.14
Leucheria glandulosa	-70.21	-33.2
Leucheria glandulosa	-70.2	-33.21
Leucheria glandulosa	-70.28	-33.21
Leucheria glandulosa	-71.15	-33.23
Leucheria glandulosa	-70.3	-33.26
Leucheria glandulosa	-70.59	-33.51
Leucheria glandulosa	-70.4	-34.1
Leucheria glandulosa	-71.14	-34.11
Leucheria glandulosa	-70.34	-34.15
Leucheria glandulosa	-70.34	-34.15
Leucheria glandulosa	-70.34	-34.15
Leucheria glandulosa	-72.43	-37.16
Leucheria glandulosa	-70.3	-33
Leucheria glandulosa	-71	-33.2
Leucheria glandulosa	-70.7	-34.2
Leucheria glandulosa	-70.7488	-33.6038
Leucheria glandulosa	-70.1233	-34.0447
Leucheria glandulosa	-70.1208	-34.0512
Leucheria glandulosa	-70.0901	-33.496
Leucheria glandulosa	-70.1477	-33.9974
Leucheria glandulosa	-70.3296	-33.3273
Leucheria glandulosa	-70.1089	-34.074
Leucheria glandulosa	-70.0783	-33.4965
Leucheria glandulosa	-70.1263	-34.0182
Leucheria glandulosa	-70.1522	-33.9798
Leucheria glandulosa	-70.0914	-33.4965
Leucheria glandulosa	-70.0815	-33.4953
Leucheria glandulosa	-70.1218	-34.0475
Leucheria glandulosa	-70.1123	-34.0668
Leucheria glandulosa	-70.3295	-33.3372
Leucheria glandulosa	-70.1089	-34.0749
Leucheria glandulosa	-70.95	-33.2333
Leucheria glandulosa	-70.35	-33.3333
Leucheria glandulosa	-70.8906	-35.8156
Leucheria glandulosa	-70.67	-34.17
Leucheria glandulosa	-70.8906	-35.8156
Leucheria glandulosa	-70.29	-33.43
Leucheria hahnii	-71.52	-46.16
Leucheria hahnii	-74	-50.3
Leucheria hahnii	-72.3	-50.4
Leucheria hahnii	-72.2	-50.44
Leucheria hahnii	-72.2	-50.44
Leucheria hahnii	-72.22	-50.44
Leucheria hahnii	-72.22	-50.44
Leucheria hahnii	-72.31	-50.44
Leucheria hahnii	-72.28	-50.54
Leucheria hahnii	-72.5	-51.1
Leucheria hahnii	-72.5	-51.1
Leucheria hahnii	-71.26	-52.02
Leucheria hahnii	-69.46	-52.05
Leucheria hahnii	-70.35	-52.12
Leucheria hahnii	-71.1	-52.48
Leucheria hahnii	-71.3	-45.9
Leucheria hahnii	-71.3	-45.9
Leucheria hahnii	-71.3	-46.2
Leucheria hahnii	-71.3	-46.2
Leucheria hahnii	-71.8	-47
Leucheria hahnii	-70.8	-47.1
Leucheria hahnii	-71.8	-47.1
Leucheria hahnii	-72.1	-47.7
Leucheria hahnii	-72.1	-47.9
Leucheria hahnii	-71.1	-48.2
Leucheria hahnii	-72.1	-49.8
Leucheria hahnii	-72.1	-49.8
Leucheria hahnii	-72.2	-50.8
Leucheria hahnii	-70.6	-51.4
Leucheria hahnii	-70.6	-51.4
Leucheria hahnii	-70.6	-51.4
Leucheria hahnii	-70.6	-51.4
Leucheria hahnii	-72.1	-51.5
Leucheria hahnii	-72.1	-51.5
Leucheria hahnii	-72.4	-51.6
Leucheria hahnii	-72.4	-51.6
Leucheria hahnii	-67.9	-54
Leucheria hahnii	-68.5	-54.8
Leucheria hahnii	-72.8	-51.2
Leucheria hahnii	-72.8	-51.2
Leucheria hahnii	-69.9	-53.3
Leucheria hahnii	-67.6	-55
Leucheria hahnii	-68.3504	-54.7748
Leucheria hahnii	-68.2495	-54.8476
Leucheria hahnii	-72.0676	-47.7319
Leucheria hahnii	-72.1179	-47.9207
Leucheria hahnii	-68.7112	-54.6476
Leucheria hahnii	-67.6342	-54.9692
Leucheria hahnii	-68.5006	-54.8333
Leucheria hahnii	-70.8906	-35.8156
Leucheria hahnii	-70.8906	-35.8156
Leucheria hahnii	-71.25	-45.87
Leucheria hahnii	-72.35	-51.57
Leucheria hahnii	-71.12	-48.22
Leucheria hahnii	-67.93	-54.04
Leucheria hahnii	-72.35	-51.57
Leucheria hahnii	-70.57	-51.4
Leucheria hahnii	-69.92	-53.27
Leucheria hahnii	-72.83	-51.17
Leucheria hahnii	-71.82	-47.06
Leucheria hahnii	-72.09	-49.76
Leucheria hahnii	-72.09	-49.76
Leucheria hahnii	-72.08	-51.53
Leucheria hahnii	-70.76	-47.05
Leucheria hahnii	-70.62	-51.38
Leucheria hahnii	-71.33	-46.17
Leucheria hahnii	-72.22	-50.82
Leucheria hahnii	-71.25	-45.87
Leucheria hahnii	-71.83	-46.98
Leucheria hahnii	-72.08	-51.53
Leucheria hahnii	-72.8333	-51.1667
Leucheria hahnii	-70.62	-51.38
Leucheria hahnii	-70.62	-51.38
Leucheria hahnii	-71.33	-46.17
Leucheria hahnii	-72.3	-50.4
Leucheria hahnii	-72.2	-50.44
Leucheria hahnii	-73.03	-50.49
Leucheria hahnii	-73.03	-50.49
Leucheria hahnii	-73.05	-51.07
Leucheria hahnii	-73.02	-51.14
Leucheria hahnii	-68.42	-54.08
Leucheria hieracioides	-70.11	-32.49
Leucheria hieracioides	-70.08	-32.5
Leucheria hieracioides	-70.28	-32.51
Leucheria hieracioides	-70.4	-32.58
Leucheria hieracioides	-71.39	-33.05
Leucheria hieracioides	-70.36	-33.11
Leucheria hieracioides	-70.58	-33.11
Leucheria hieracioides	-70.58	-33.11
Leucheria hieracioides	-70.58	-33.12
Leucheria hieracioides	-70.19	-33.19
Leucheria hieracioides	-70.21	-33.19
Leucheria hieracioides	-70.2	-33.2
Leucheria hieracioides	-70.38	-33.25
Leucheria hieracioides	-70.32	-33.28
Leucheria hieracioides	-70.34	-34.15
Leucheria hieracioides	-70.33	-34.5
Leucheria hieracioides	-71.05	-35.51
Leucheria hieracioides	-71.06	-35.51
Leucheria hieracioides	-71.06	-35.51
Leucheria hieracioides	-71.06	-35.51
Leucheria hieracioides	-71.06	-35.51
Leucheria hieracioides	-71.06	-35.51
Leucheria hieracioides	-71.07	-35.51
Leucheria hieracioides	-71.4	-37.9
Leucheria hieracioides	-74.4	-9.2
Leucheria hieracioides	-70.9	-32.5
Leucheria hieracioides	-70.1	-32.8
Leucheria hieracioides	-70.3	-33.3
Leucheria hieracioides	-71.1	-35.9
Leucheria hieracioides	-71.1	-35.9
Leucheria hieracioides	-71.1	-35.9
Leucheria hieracioides	-71	-32.9
Leucheria hieracioides	-70.13	-32.836
Leucheria hieracioides	-70.3167	-33.3167
Leucheria hieracioides	-71.1	-35.85
Leucheria hieracioides	-71.1	-35.85
Leucheria hieracioides	-71.374	-37.8525
Leucheria hieracioides	-71.1	-35.85
Leucheria hieracioides	-70.9317	-32.4892
Leucheria hieracioides	-74.3756	-9.16376
Leucheria integrifolia	-70.9	-35.8
Leucheria integrifolia	-70.8906	-35.8156
Leucheria integrifolia	-70.35	-35.1
Leucheria integrifolia	-70.3	-36
Leucheria integrifolia	-70.3	-36
Leucheria leontopodioides	-72.23	-50.37
Leucheria leontopodioides	-72.3	-50.4
Leucheria leontopodioides	-72.19	-50.43
Leucheria leontopodioides	-72.23	-50.43
Leucheria leontopodioides	-72.2	-50.44
Leucheria leontopodioides	-72.31	-50.44
Leucheria leontopodioides	-72.57	-50.47
Leucheria leontopodioides	-72.57	-50.47
Leucheria leontopodioides	-73.05	-50.47
Leucheria leontopodioides	-73.03	-50.49
Leucheria leontopodioides	-72.28	-50.54
Leucheria leontopodioides	-73	-50.56
Leucheria leontopodioides	-72.28	-51.1
Leucheria leontopodioides	-72.5	-51.1
Leucheria leontopodioides	-72.5	-51.1
Leucheria leontopodioides	-72.5	-51.1
Leucheria leontopodioides	-72.2	-51.17
Leucheria leontopodioides	-71.15	-53.18
Leucheria leontopodioides	-67.3	-54.55
Leucheria leontopodioides	-64.9	-35.4
Leucheria leontopodioides	-64.9	-35.4
Leucheria leontopodioides	-70.8	-36.9
Leucheria leontopodioides	-70.8	-36.9
Leucheria leontopodioides	-71	-43
Leucheria leontopodioides	-70.5	-44.2
Leucheria leontopodioides	-70.5	-44.2
Leucheria leontopodioides	-71.3	-45.9
Leucheria leontopodioides	-72.1	-47.7
Leucheria leontopodioides	-72.1	-47.9
Leucheria leontopodioides	-68.4	-48.9
Leucheria leontopodioides	-72.1	-49.8
Leucheria leontopodioides	-72.1	-49.8
Leucheria leontopodioides	-72.1	-49.8
Leucheria leontopodioides	-72.1	-49.8
Leucheria leontopodioides	-72.1	-49.8
Leucheria leontopodioides	-72.1	-49.8
Leucheria leontopodioides	-72.1	-49.8
Leucheria leontopodioides	-72.1	-49.8
Leucheria leontopodioides	-72.1	-49.8
Leucheria leontopodioides	-72.1	-49.8
Leucheria leontopodioides	-72.1	-49.8
Leucheria leontopodioides	-72.1	-49.8
Leucheria leontopodioides	-72.1	-49.8
Leucheria leontopodioides	-72.1	-49.8
Leucheria leontopodioides	-72.3	-50.4
Leucheria leontopodioides	-72.2	-50.8
Leucheria leontopodioides	-71.6	-51.4
Leucheria leontopodioides	-72.1	-51.5
Leucheria leontopodioides	-72.1	-51.5
Leucheria leontopodioides	-72.1	-51.5
Leucheria leontopodioides	-72.1	-51.5
Leucheria leontopodioides	-72.8	-51.2
Leucheria leontopodioides	-72.8	-51.2
Leucheria leontopodioides	-72.0676	-47.7319
Leucheria leontopodioides	-72.1179	-47.9207
Leucheria leontopodioides	-64.9208	-35.3869
Leucheria leontopodioides	-72.09	-49.76
Leucheria leontopodioides	-72.09	-49.76
Leucheria leontopodioides	-72.83	-51.17
Leucheria leontopodioides	-72.09	-49.76
Leucheria leontopodioides	-71.57	-51.4
Leucheria leontopodioides	-72.83	-51.17
Leucheria leontopodioides	-64.9208	-35.3869
Leucheria leontopodioides	-72.09	-49.76
Leucheria leontopodioides	-72.08	-51.53
Leucheria leontopodioides	-72.8333	-51.1667
Leucheria leontopodioides	-70.78	-36.87
Leucheria leontopodioides	-72.09	-49.76
Leucheria leontopodioides	-71	-43
Leucheria leontopodioides	-72.09	-49.76
Leucheria leontopodioides	-70.54	-44.18
Leucheria leontopodioides	-72.23	-50.82
Leucheria leontopodioides	-72.31	-50.39
Leucheria leontopodioides	-72.09	-49.76
Leucheria leontopodioides	-72.08	-51.53
Leucheria leontopodioides	-72.09	-49.76
Leucheria leontopodioides	-72.08	-51.53
Leucheria leontopodioides	-72.09	-49.76
Leucheria leontopodioides	-70.54	-44.18
Leucheria leontopodioides	-72.09	-49.76
Leucheria leontopodioides	-72.09	-49.76
Leucheria leontopodioides	-68.39	-48.86
Leucheria leontopodioides	-72.09	-49.76
Leucheria leontopodioides	-71.25	-45.87
Leucheria leontopodioides	-72.09	-49.76
Leucheria leontopodioides	-72.08	-51.53
Leucheria leontopodioides	-70.78	-36.87
Leucheria leontopodioides	-72.09	-49.76
Leucheria lithospermifolia	-70.58	-35.28
Leucheria lithospermifolia	-71.01	-35.36
Leucheria lithospermifolia	-70.11	-35.51
Leucheria lithospermifolia	-70.41	-35.51
Leucheria lithospermifolia	-71.05	-35.51
Leucheria lithospermifolia	-71.06	-35.51
Leucheria lithospermifolia	-71.06	-35.51
Leucheria lithospermifolia	-71.07	-35.51
Leucheria lithospermifolia	-71.11	-36.07
Leucheria lithospermifolia	-71.11	-36.3
Leucheria lithospermifolia	-71.14	-36.44
Leucheria lithospermifolia	-71.29	-36.54
Leucheria lithospermifolia	-71.27	-36.55
Leucheria lithospermifolia	-71.32	-37.19
Leucheria lithospermifolia	-71.22	-37.21
Leucheria lithospermifolia	-71.22	-37.21
Leucheria lithospermifolia	-71.19	-37.22
Leucheria lithospermifolia	-71.21	-37.22
Leucheria lithospermifolia	-71.2	-37.23
Leucheria lithospermifolia	-71.22	-37.24
Leucheria lithospermifolia	-72.24	-37.26
Leucheria lithospermifolia	-71.07	-37.28
Leucheria lithospermifolia	-71.19	-37.28
Leucheria lithospermifolia	-71.34	-38.22
Leucheria lithospermifolia	-71.34	-38.22
Leucheria lithospermifolia	-71.23	-38.35
Leucheria lithospermifolia	-71	-35.5
Leucheria lithospermifolia	-70.6	-35.9
Leucheria lithospermifolia	-70.7	-35.9
Leucheria lithospermifolia	-70.7	-35.9
Leucheria lithospermifolia	-70.6	-36.4
Leucheria lithospermifolia	-70.8	-36.6
Leucheria lithospermifolia	-70.8	-36.6
Leucheria lithospermifolia	-70.8	-36.6
Leucheria lithospermifolia	-70.8	-36.6
Leucheria lithospermifolia	-71.1	-36.8
Leucheria lithospermifolia	-71.1	-36.8
Leucheria lithospermifolia	-70.8	-36.9
Leucheria lithospermifolia	-70.8	-36.9
Leucheria lithospermifolia	-71.1	-35.9
Leucheria lithospermifolia	-71.1	-35.9
Leucheria lithospermifolia	-70.8906	-35.8156
Leucheria lithospermifolia	-70.6104	-35.9382
Leucheria lithospermifolia	-70.9758	-35.4656
Leucheria lithospermifolia	-70.6617	-35.8819
Leucheria lithospermifolia	-70.7167	-35.85
Leucheria lithospermifolia	-70.8906	-35.8156
Leucheria lithospermifolia	-70.1731	-35.1161
Leucheria lithospermifolia	-70.11	-35.11
Leucheria lithospermifolia	-71.08	-36.83
Leucheria lithospermifolia	-70.82	-36.6
Leucheria lithospermifolia	-70.78	-36.87
Leucheria lithospermifolia	-71.1	-35.85
Leucheria lithospermifolia	-71.374	-37.8525
Leucheria lithospermifolia	-70.82	-36.6
Leucheria lithospermifolia	-71.1	-35.85
Leucheria lithospermifolia	-70.78	-36.87
Leucheria lithospermifolia	-70.62	-36.43
Leucheria lithospermifolia	-71.08	-36.83
Leucheria lithospermifolia	-70.82	-36.6
Leucheria lithospermifolia	-70.82	-36.6
Leucheria millefolium	-70.24	-35.59
Leucheria millefolium	-71.24	-36.54
Leucheria millefolium	-71.24	-36.54
Leucheria millefolium	-70.54	-38.39
Leucheria millefolium	-70.54	-38.39
Leucheria millefolium	-70.4	-38.6
Leucheria millefolium	-70.4	-38.6
Leucheria millefolium	-71.2	-40.4
Leucheria millefolium	-71.2	-40.4
Leucheria millefolium	-71.4	-40.8
Leucheria millefolium	-69	-41.1
Leucheria millefolium	-71.6	-41.4
Leucheria millefolium	-70.2	-43.2
Leucheria millefolium	-71.5	-44
Leucheria millefolium	-70.5	-44.2
Leucheria millefolium	-71.4	-44.4
Leucheria millefolium	-71.4	-44.4
Leucheria millefolium	-70.7	-45.3
Leucheria millefolium	-70.7	-45.3
Leucheria millefolium	-70.7	-45.3
Leucheria millefolium	-70.7	-45.3
Leucheria millefolium	-69.6	-50
Leucheria millefolium	-72.3	-50.4
Leucheria millefolium	-72.3	-50.4
Leucheria millefolium	-70.8	-51
Leucheria millefolium	-70.6	-51.4
Leucheria millefolium	-72	-51.6
Leucheria millefolium	-70.1	-51.7
Leucheria millefolium	-70.1	-51.7
Leucheria millefolium	-70.1	-51.7
Leucheria millefolium	-70.4	-36
Leucheria millefolium	-71.5133	-50.3467
Leucheria millefolium	-72.2831	-50.3806
Leucheria millefolium	-70.2225	-38.0172
Leucheria millefolium	-71.4761	-44.0064
Leucheria millefolium	-71.4761	-44.0064
Leucheria millefolium	-71.37	-44.4
Leucheria millefolium	-71.37	-44.4
Leucheria millefolium	-70.62	-51.38
Leucheria millefolium	-70.66	-45.31
Leucheria millefolium	-70.24	-43.21
Leucheria millefolium	-70.66	-45.31
Leucheria millefolium	-70.82	-50.98
Leucheria millefolium	-70.66	-45.31
Leucheria millefolium	-70.43	-38.58
Leucheria millefolium	-70.66	-45.31
Leucheria millefolium	-70.4	-35.98
Leucheria millefolium	-70.66	-45.31
Leucheria millefolium	-69.61	-49.96
Leucheria millefolium	-71.23	-40.35
Leucheria millefolium	-71.99	-51.61
Leucheria millefolium	-70.43	-38.58
Leucheria millefolium	-68.95	-41.09
Leucheria millefolium	-70.12	-51.72
Leucheria millefolium	-71.44	-40.76
Leucheria millefolium	-71.55	-41.43
Leucheria millefolium	-70.12	-51.72
Leucheria millefolium	-70.54	-44.18
Leucheria millefolium	-71.23	-40.35
Leucheria millefolium	-72.28	-50.38
Leucheria millefolium	-70.12	-51.72
Leucheria multiflora	-71.3	-31.47
Leucheria multiflora	-71.31	-32.46
Leucheria multiflora	-71.31	-32.47
Leucheria multiflora	-71.39	-33.16
Leucheria multiflora	-72	-34.23
Leucheria multiflora	-71.5	-31.8
Leucheria multiflora	-70.9	-35.8
Leucheria multiflora	-70.8906	-35.8156
Leucheria multiflora	-71.5	-31.78
Leucheria oligocephala	-70.36	-32.41
Leucheria oligocephala	-70.57	-32.47
Leucheria oligocephala	-71.02	-33.03
Leucheria oligocephala	-70.34	-33.21
Leucheria oligocephala	-70.3	-33.26
Leucheria oligocephala	-71	-33.1
Leucheria oligocephala	-70.4845	-33.7243
Leucheria oligocephala	-70.5055	-33.4575
Leucheria oligocephala	-70.5057	-33.4568
Leucheria oligocephala	-70.5068	-33.4564
Leucheria oligocephala	-70.8906	-35.8156
Leucheria oligocephala	-71.03	-33.05
Leucheria papillosa	-71.33	-37.29
Leucheria papillosa	-71.33	-37.29
Leucheria papillosa	-72.04	-39.56
Leucheria papillosa	-72.2	-43.19
Leucheria papillosa	-72.08	-46.03
Leucheria papillosa	-72.46	-47.05
Leucheria papillosa	-72.58	-47.31
Leucheria papillosa	-73.05	-47.44
Leucheria papillosa	-73.06	-47.48
Leucheria papillosa	-72.27	-48.27
Leucheria papillosa	-72.28	-48.27
Leucheria papillosa	-65.5	-24.1
Leucheria papillosa	-70.5	-37
Leucheria papillosa	-70.5	-37
Leucheria papillosa	-70.5	-37
Leucheria papillosa	-70.5	-37
Leucheria papillosa	-71.4	-40.8
Leucheria papillosa	-71.4	-40.8
Leucheria papillosa	-71.6	-41.4
Leucheria papillosa	-71.6	-41.4
Leucheria papillosa	-71.6	-41.4
Leucheria papillosa	-71.6	-41.4
Leucheria papillosa	-70.5	-44.2
Leucheria papillosa	-70.8	-47.1
Leucheria papillosa	-72.4	-47.7
Leucheria papillosa	-72.1	-49.8
Leucheria papillosa	-71.6	-37.5
Leucheria papillosa	-72.3656	-47.7499
Leucheria papillosa	-71.5475	-41.4264
Leucheria papillosa	-71.55	-41.43
Leucheria papillosa	-71.55	-41.43
Leucheria papillosa	-70.5	-36.97
Leucheria papillosa	-71.44	-40.76
Leucheria papillosa	-70.5	-36.97
Leucheria papillosa	-71.55	-41.43
Leucheria papillosa	-70.5	-36.97
Leucheria papillosa	-71.44	-40.76
Leucheria papillosa	-70.76	-47.05
Leucheria papillosa	-71.55	-37.48
Leucheria papillosa	-70.54	-44.18
Leucheria papillosa	-71.55	-41.43
Leucheria papillosa	-72.09	-49.76
Leucheria papillosa	-70.5	-36.97
Leucheria papillosa	-71.44	-40.76
Leucheria papillosa	-65.48	-24.11
Leucheria polyclados	-69.18	-27.54
Leucheria polyclados	-70.11	-28.4
Leucheria polyclados	-69.57	-28.45
Leucheria polyclados	-69.57	-28.45
Leucheria polyclados	-69.4	-27.8
Leucheria polyclados	-69.38	-27.82
Leucheria polyclados	-70.8906	-35.8156
Leucheria purpurea	-72.3	-50.4
Leucheria purpurea	-72.23	-50.43
Leucheria purpurea	-72.2	-50.44
Leucheria purpurea	-72.2	-50.44
Leucheria purpurea	-72.22	-50.44
Leucheria purpurea	-72.22	-50.44
Leucheria purpurea	-72.33	-50.53
Leucheria purpurea	-72.28	-50.54
Leucheria purpurea	-73	-50.56
Leucheria purpurea	-72.45	-50.59
Leucheria purpurea	-72.45	-51
Leucheria purpurea	-72.5	-51.01
Leucheria purpurea	-72.5	-51.01
Leucheria purpurea	-72.5	-51.01
Leucheria purpurea	-73	-51.04
Leucheria purpurea	-73.09	-51.07
Leucheria purpurea	-72.5	-51.1
Leucheria purpurea	-72.5	-51.1
Leucheria purpurea	-72.23	-51.13
Leucheria purpurea	-72.36	-51.34
Leucheria purpurea	-72.2	-51.44
Leucheria purpurea	-71.26	-52.02
Leucheria purpurea	-69.47	-52.04
Leucheria purpurea	-70.45	-52.31
Leucheria purpurea	-71.1	-52.48
Leucheria purpurea	-70.54	-53.1
Leucheria purpurea	-70.22	-53.18
Leucheria purpurea	-69.16	-53.28
Leucheria purpurea	-68.1	-47.2
Leucheria purpurea	-72.1	-49.8
Leucheria purpurea	-72.1	-49.8
Leucheria purpurea	-72.1	-49.8
Leucheria purpurea	-72.1	-49.8
Leucheria purpurea	-72.1	-49.8
Leucheria purpurea	-72.1	-49.8
Leucheria purpurea	-73	-50.1
Leucheria purpurea	-73	-50.1
Leucheria purpurea	-72.3	-50.4
Leucheria purpurea	-72.3	-50.4
Leucheria purpurea	-70.6	-51.4
Leucheria purpurea	-67.9	-53.8
Leucheria purpurea	-67.9	-54
Leucheria purpurea	-67.9	-54
Leucheria purpurea	-67.9	-54
Leucheria purpurea	-73	-51.1
Leucheria purpurea	-72.8	-51.2
Leucheria purpurea	-72.8	-51.2
Leucheria purpurea	-72.8	-51.2
Leucheria purpurea	-70.9	-35.8
Leucheria purpurea	-72.8594	-50.937
Leucheria purpurea	-68.8454	-49.9297
Leucheria purpurea	-67.8667	-53.8
Leucheria purpurea	-67.1133	-54.7364
Leucheria purpurea	-70.8906	-35.8156
Leucheria purpurea	-72.09	-49.76
Leucheria purpurea	-72.09	-49.76
Leucheria purpurea	-73	-51.0833
Leucheria purpurea	-67.93	-54.04
Leucheria purpurea	-72.9994	-50.125
Leucheria purpurea	-72.09	-49.76
Leucheria purpurea	-67.87	-53.8
Leucheria purpurea	-72.83	-51.17
Leucheria purpurea	-70.8906	-35.8156
Leucheria purpurea	-72.8333	-51.1667
Leucheria purpurea	-72.28	-50.38
Leucheria purpurea	-72.83	-51.17
Leucheria purpurea	-72.09	-49.76
Leucheria purpurea	-72.09	-49.76
Leucheria purpurea	-72.09	-49.76
Leucheria purpurea	-68.14	-47.22
Leucheria purpurea	-70.62	-51.38
Leucheria purpurea	-67.93	-54.04
Leucheria purpurea	-67.93	-54.04
Leucheria purpurea	-72.28	-50.38
Leucheria purpurea	-72.09	-49.76
Leucheria rosea	-70.18	-32.54
Leucheria rosea	-71.08	-32.57
Leucheria rosea	-71.08	-32.57
Leucheria rosea	-71.08	-32.57
Leucheria rosea	-71.08	-32.57
Leucheria rosea	-69.02	-33
Leucheria rosea	-69.02	-33
Leucheria rosea	-70.58	-33.1
Leucheria rosea	-70.36	-33.11
Leucheria rosea	-70.19	-33.17
Leucheria rosea	-70.19	-33.18
Leucheria rosea	-70.19	-33.19
Leucheria rosea	-70.19	-33.19
Leucheria rosea	-70.2	-33.2
Leucheria rosea	-70.21	-33.2
Leucheria rosea	-70.19	-33.21
Leucheria rosea	-70.2	-33.21
Leucheria rosea	-70.3	-33.26
Leucheria rosea	-70.3	-33.26
Leucheria rosea	-70.3	-33.26
Leucheria rosea	-70.04	-33.47
Leucheria rosea	-70.04	-33.48
Leucheria rosea	-70.03	-33.49
Leucheria rosea	-70.05	-33.5
Leucheria rosea	-70.03	-34.06
Leucheria rosea	-70.33	-34.5
Leucheria rosea	-70.33	-34.5
Leucheria rosea	-70.25	-34.56
Leucheria rosea	-70.45	-35.03
Leucheria rosea	-70.31	-35.12
Leucheria rosea	-71.4	-37.9
Leucheria rosea	-71	-33.2
Leucheria rosea	-70.3	-33.3
Leucheria rosea	-70.3	-33.4
Leucheria rosea	-70.3	-33.4
Leucheria rosea	-70.4	-33.8
Leucheria rosea	-71	-34.2
Leucheria rosea	-70.8639	-33.2315
Leucheria rosea	-70.9404	-33.0786
Leucheria rosea	-70.9777	-33.2249
Leucheria rosea	-70.9556	-33.2246
Leucheria rosea	-70.8361	-33.7285
Leucheria rosea	-70.8234	-33.7456
Leucheria rosea	-71.746	-33.7825
Leucheria rosea	-70.812	-33.7327
Leucheria rosea	-70.8635	-33.2326
Leucheria rosea	-70.8661	-33.2322
Leucheria rosea	-70.9774	-33.2259
Leucheria rosea	-70.861	-33.2345
Leucheria rosea	-70.8635	-33.2309
Leucheria rosea	-70.9486	-33.0797
Leucheria rosea	-70.0863	-33.4954
Leucheria rosea	-70.5032	-33.4673
Leucheria rosea	-70.4417	-33.7622
Leucheria rosea	-70.9789	-34.1733
Leucheria rosea	-70.9667	-33.1667
Leucheria rosea	-70.3272	-33.3558
Leucheria rosea	-70.6361	-34.1839
Leucheria rosea	-70.8906	-35.8156
Leucheria rosea	-71.374	-37.8525
Leucheria rosea	-70.33	-33.36
Leucheria runcinata	-70.02	-28.47
Leucheria runcinata	-70.06	-29.16
Leucheria runcinata	-71.14	-29.28
Leucheria runcinata	-71.21	-29.58
Leucheria runcinata	-70.41	-31.24
Leucheria runcinata	-70.07	-32.5
Leucheria runcinata	-70.08	-32.5
Leucheria runcinata	-70.09	-32.5
Leucheria runcinata	-70.18	-32.54
Leucheria runcinata	-71.08	-32.57
Leucheria runcinata	-71.08	-32.58
Leucheria runcinata	-70.13	-33.06
Leucheria runcinata	-71	-33.09
Leucheria runcinata	-70.58	-33.1
Leucheria runcinata	-70.16	-33.12
Leucheria runcinata	-70.16	-33.13
Leucheria runcinata	-70.16	-33.14
Leucheria runcinata	-70.17	-33.18
Leucheria runcinata	-70	-33.3
Leucheria runcinata	-70	-33.3
Leucheria runcinata	-70.13	-33.35
Leucheria runcinata	-69.57	-33.4
Leucheria runcinata	-71.24	-36.54
Leucheria runcinata	-71.29	-36.54
Leucheria runcinata	-71.29	-36.54
Leucheria runcinata	-70.3	-30.8
Leucheria runcinata	-70.3	-30.8
Leucheria runcinata	-69.8	-32.2
Leucheria runcinata	-69.3	-32.4
Leucheria runcinata	-69.3	-32.4
Leucheria runcinata	-69.3	-32.4
Leucheria runcinata	-69.3	-32.4
Leucheria runcinata	-69.3	-32.4
Leucheria runcinata	-69.3	-32.4
Leucheria runcinata	-69.3	-32.4
Leucheria runcinata	-69.3	-32.4
Leucheria runcinata	-69.3	-32.4
Leucheria runcinata	-69.5	-33.6
Leucheria runcinata	-69.5	-33.6
Leucheria runcinata	-69.5	-33.6
Leucheria runcinata	-69.5	-33.6
Leucheria runcinata	-70.1	-32.8
Leucheria runcinata	-70.1	-32.9
Leucheria runcinata	-70.3	-32.9
Leucheria runcinata	-71	-33.2
Leucheria runcinata	-70.3	-33.3
Leucheria runcinata	-70.2319	-33.3057
Leucheria runcinata	-70.0747	-32.8908
Leucheria runcinata	-64.6356	-31.58
Leucheria runcinata	-70.1211	-32.8383
Leucheria runcinata	-70.9667	-33.1667
Leucheria runcinata	-70.2833	-33.3
Leucheria runcinata	-70.33	-30.83
Leucheria runcinata	-70.8906	-35.8156
Leucheria runcinata	-69.52	-33.61
Leucheria runcinata	-69.25	-32.41
Leucheria runcinata	-69.25	-32.41
Leucheria runcinata	-70.3	-32.9
Leucheria runcinata	-69.2503	-32.4081
Leucheria runcinata	-69.25	-32.41
Leucheria runcinata	-69.52	-33.61
Leucheria runcinata	-69.25	-32.41
Leucheria runcinata	-69.25	-32.41
Leucheria runcinata	-69.25	-32.41
Leucheria runcinata	-69.52	-33.61
Leucheria runcinata	-69.25	-32.41
Leucheria runcinata	-69.83	-32.17
Leucheria runcinata	-69.25	-32.41
Leucheria runcinata	-69.25	-32.41
Leucheria runcinata	-69.52	-33.61
Leucheria runcinata	-70.33	-30.83
Leucheria runcinata	-70.2	-32.34
Leucheria runcinata	-70.2	-32.34
Leucheria salina	-70.9	-35.8
Leucheria salina	-70	-29.4
Leucheria salina	-69.7	-30.3
Leucheria salina	-69.7	-30.3
Leucheria salina	-69.7	-30.3
Leucheria salina	-69.7	-30.3
Leucheria salina	-69.8	-30.3
Leucheria salina	-69.7	-31.3
Leucheria salina	-69.3	-32.4
Leucheria salina	-69.3	-32.4
Leucheria salina	-69.3	-32.4
Leucheria salina	-69.4	-36.1
Leucheria salina	-69.4	-36.1
Leucheria salina	-70.1	-36.2
Leucheria salina	-70.1	-36.2
Leucheria salina	-69.8	-28.7
Leucheria salina	-71	-30
Leucheria salina	-71	-30
Leucheria salina	-71	-30
Leucheria salina	-70.08	-36.18
Leucheria salina	-70.08	-36.18
Leucheria salina	-69.25	-32.41
Leucheria salina	-70.0833	-36.1833
Leucheria salina	-69.78	-30.29
Leucheria salina	-69.25	-32.41
Leucheria salina	-69.67	-31.25
Leucheria salina	-69.37	-36.14
Leucheria salina	-69.67	-30.33
Leucheria salina	-70.8906	-35.8156
Leucheria salina	-68.36	-34.94
Leucheria salina	-69.37	-36.14
Leucheria salina	-69.83	-28.65
Leucheria salina	-69.97	-29.35
Leucheria salina	-69.74	-30.33
Leucheria salina	-69.73	-30.33
Leucheria salina	-69.74	-30.33
Leucheria salina	-69.25	-32.41
Leucheria salina	-69.5	-28.39
Leucheria salina	-69.5	-28.39
Leucheria salina	-70.3	-30.46
Leucheria salina	-70.31	-30.51
Leucheria salina	-70.23	-31.04
Leucheria salina	-70.06	-32.49
Leucheria salina	-70.07	-32.5
Leucheria salina	-70.08	-32.5
Leucheria salina	-70.15	-33.16
Leucheria salina	-70.12	-33.18
Leucheria salina	-70.16	-33.19
Leucheria salina	-70	-33.28
Leucheria salina	-70.25	-33.28
Leucheria salina	-70.1	-33.48
Leucheria salina	-70.44	-33.48
Leucheria salina	-70.05	-33.49
Leucheria scrobiculata	-70.14	-33.14
Leucheria scrobiculata	-70	-33.28
Leucheria scrobiculata	-70.26	-33.28
Leucheria scrobiculata	-70.03	-33.48
Leucheria scrobiculata	-69.49	-34.13
Leucheria scrobiculata	-70.25	-34.56
Leucheria scrobiculata	-69.1	-34.1
Leucheria scrobiculata	-69.1	-34.1
Leucheria scrobiculata	-69.1	-34.1
Leucheria scrobiculata	-69.1	-34.1
Leucheria scrobiculata	-69.1	-34.1
Leucheria scrobiculata	-68.5	-35.6
Leucheria scrobiculata	-68.5	-35.6
Leucheria scrobiculata	-68.5	-35.6
Leucheria scrobiculata	-68.5	-35.6
Leucheria scrobiculata	-70.2	-32.5
Leucheria scrobiculata	-68.48	-35.62
Leucheria scrobiculata	-69.09	-34.05
Leucheria scrobiculata	-68.48	-35.62
Leucheria scrobiculata	-69.09	-34.05
Leucheria scrobiculata	-68.48	-35.62
Leucheria scrobiculata	-69.09	-34.05
Leucheria scrobiculata	-68.48	-35.62
Leucheria scrobiculata	-70.17	-32.53
Leucheria scrobiculata	-68.48	-35.62
Leucheria scrobiculata	-69.09	-34.05
Leucheria scrobiculata	-69.09	-34.05
Leucheria senecioides	-71.3	-31.55
Leucheria senecioides	-71.29	-32.43
Leucheria senecioides	-71.41	-33.24
Leucheria senecioides	-71.37	-33.28
Leucheria senecioides	-70.42	-33.36
Leucheria senecioides	-70.43	-34.43
Leucheria senecioides	-70.46	-34.44
Leucheria senecioides	-72.55	-36.32
Leucheria senecioides	-72.55	-36.32
Leucheria senecioides	-73.07	-36.43
Leucheria senecioides	-72.25	-36.45
Leucheria senecioides	-72.25	-36.45
Leucheria senecioides	-73.02	-36.45
Leucheria senecioides	-73.02	-36.45
Leucheria senecioides	-73.02	-36.5
Leucheria senecioides	-72.21	-36.52
Leucheria senecioides	-72.58	-37.03
Leucheria senecioides	-72.12	-37.1
Leucheria senecioides	-72.12	-37.1
Leucheria senecioides	-72.21	-37.15
Leucheria senecioides	-72.29	-37.24
Leucheria senecioides	-72.4	-37.33
Leucheria senecioides	-72.4	-37.33
Leucheria senecioides	-74.1	-9.2
Leucheria senecioides	-74.4	-9.2
Leucheria senecioides	-70.9	-32.5
Leucheria senecioides	-70.9	-32.5
Leucheria senecioides	-70.9	-32.5
Leucheria senecioides	-70.9	-32.5
Leucheria senecioides	-70.9	-32.5
Leucheria senecioides	-71	-32.9
Leucheria senecioides	-71	-32.9
Leucheria senecioides	-71.5	-32.9
Leucheria senecioides	-71.7	-33.4
Leucheria senecioides	-71.1	-34.5
Leucheria senecioides	-70.7	-34.7
Leucheria senecioides	-71.4	-37.9
Leucheria senecioides	-71.4	-37.9
Leucheria senecioides	-70.7239	-34.7281
Leucheria senecioides	-70.9978	-32.8649
Leucheria senecioides	-71.5161	-32.9219
Leucheria senecioides	-74.14	-9.1839
Leucheria senecioides	-71.0561	-34.4836
Leucheria senecioides	-70.9317	-32.4892
Leucheria senecioides	-70.9317	-32.4892
Leucheria senecioides	-71.5333	-32.7667
Leucheria senecioides	-74.3756	-9.16376
Leucheria senecioides	-70.9317	-32.4892
Leucheria senecioides	-71.374	-37.8525
Leucheria senecioides	-70.9317	-32.4892
Leucheria senecioides	-70.9978	-32.8649
Leucheria senecioides	-71.374	-37.8525
Leucheria senecioides	-71.68	-33.4
Leucheria senecioides	-70.9317	-32.4892
Leucheria tenuis	-71.34	-31.3
Leucheria tenuis	-70.34	-32.3
Leucheria tenuis	-70.35	-32.5
Leucheria tenuis	-71.05	-32.53
Leucheria tenuis	-71.05	-32.53
Leucheria tenuis	-71.08	-32.57
Leucheria tenuis	-70.4	-32.58
Leucheria tenuis	-71	-33.03
Leucheria tenuis	-70.36	-33.11
Leucheria tenuis	-70.36	-33.11
Leucheria tenuis	-70.36	-33.11
Leucheria tenuis	-70.57	-33.12
Leucheria tenuis	-70.36	-33.18
Leucheria tenuis	-70.22	-33.21
Leucheria tenuis	-70.28	-33.21
Leucheria tenuis	-70.28	-33.21
Leucheria tenuis	-70.28	-33.21
Leucheria tenuis	-70.33	-33.25
Leucheria tenuis	-70.33	-33.25
Leucheria tenuis	-70.3	-33.26
Leucheria tenuis	-70.32	-33.28
Leucheria tenuis	-70.37	-33.3
Leucheria tenuis	-70.34	-34.15
Leucheria tenuis	-71	-34.37
Leucheria tenuis	-72.28	-37.47
Leucheria tenuis	-71	-30
Leucheria tenuis	-70.9	-32.5
Leucheria tenuis	-70.9	-32.5
Leucheria tenuis	-70.9	-32.5
Leucheria tenuis	-71.4	-37.9
Leucheria tenuis	-70.4841	-33.7244
Leucheria tenuis	-70.6006	-33.1847
Leucheria tenuis	-71	-30
Leucheria tenuis	-70.9317	-32.4892
Leucheria tenuis	-70.9317	-32.4892
Leucheria tenuis	-71.374	-37.8525
Leucheria thermarum	-72.28	-36.18
Leucheria thermarum	-71.23	-36.54
Leucheria thermarum	-71.24	-36.54
Leucheria thermarum	-71.24	-36.54
Leucheria thermarum	-71.31	-36.54
Leucheria thermarum	-71.31	-36.54
Leucheria thermarum	-71.32	-36.54
Leucheria thermarum	-71.34	-38.22
Leucheria thermarum	-71.3	-38.26
Leucheria thermarum	-71.26	-38.27
Leucheria thermarum	-71.34	-38.34
Leucheria thermarum	-71.38	-38.34
Leucheria thermarum	-71.38	-38.34
Leucheria thermarum	-71.38	-38.34
Leucheria thermarum	-71.46	-38.41
Leucheria thermarum	-71.43	-38.43
Leucheria thermarum	-71.57	-39.45
Leucheria thermarum	-71.56	-39.49
Leucheria thermarum	-71.58	-45.25
Leucheria thermarum	-71.36	-45.29
Leucheria thermarum	-72.04	-45.34
Leucheria thermarum	-71.41	-45.55
Leucheria thermarum	-71.4	-40.8
Leucheria thermarum	-71.4	-40.8
Leucheria thermarum	-71.6	-41.4
Leucheria thermarum	-71.6	-41.4
Leucheria thermarum	-71.6	-41.4
Leucheria thermarum	-71.6	-41.4
Leucheria thermarum	-71.6	-41.4
Leucheria thermarum	-71.6	-41.4
Leucheria thermarum	-71.6	-41.4
Leucheria thermarum	-71.6	-41.4
Leucheria thermarum	-71.6	-41.4
Leucheria thermarum	-71.4	-44.4
Leucheria thermarum	-72.5	-36.3
Leucheria thermarum	-71.7	-38.2
Leucheria thermarum	-72.1	-45.6
Leucheria thermarum	-70.9	-35.8
Leucheria thermarum	-69.3575	-32.9736
Leucheria thermarum	-69.3575	-32.9736
Leucheria thermarum	-71.7358	-38.2136
Leucheria thermarum	-71.5475	-41.4264
Leucheria thermarum	-72.0667	-45.5667
Leucheria thermarum	-70.8906	-35.8156
Leucheria thermarum	-71.55	-41.43
Leucheria thermarum	-72.47	-36.3
Leucheria thermarum	-71.55	-41.43
Leucheria thermarum	-71.55	-41.43
Leucheria thermarum	-71.55	-41.43
Leucheria thermarum	-71.44	-40.76
Leucheria thermarum	-71.44	-40.76
Leucheria thermarum	-71.55	-41.43
Leucheria thermarum	-71.55	-41.43
Leucheria thermarum	-71.37	-44.4
Leucheria thermarum	-71.55	-41.43
Leucheria thermarum	-71.55	-41.43
Leucheria thermarum	-71.55	-41.43
Leucheria thermarum	-71.55	-41.43
Leucheria tomentosa	-71.31	-31.41
Leucheria tomentosa	-71.3	-31.46
Leucheria tomentosa	-71.3	-31.51
Leucheria tomentosa	-71.3	-31.55
Leucheria tomentosa	-71.32	-32.01
Leucheria tomentosa	-71.3	-32.05
Leucheria tomentosa	-71.27	-32.32
Leucheria tomentosa	-71.32	-32.47
Leucheria tomentosa	-71.17	-32.48
Leucheria tomentosa	-71.17	-32.48
Leucheria tomentosa	-71.08	-32.57
Leucheria tomentosa	-71.32	-32.57
Leucheria tomentosa	-71.34	-33.02
Leucheria tomentosa	-71.34	-33.02
Leucheria tomentosa	-71.38	-33.02
Leucheria tomentosa	-71.34	-33.05
Leucheria tomentosa	-71.39	-33.05
Leucheria tomentosa	-71.25	-33.06
Leucheria tomentosa	-71.39	-33.16
Leucheria tomentosa	-71.39	-33.16
Leucheria tomentosa	-71.41	-33.24
Leucheria tomentosa	-70.9	-32.5
Leucheria tomentosa	-70.9	-35.8
Leucheria tomentosa	-71.4	-37.9
Leucheria tomentosa	-70.9	-35.8
Leucheria tomentosa	-71.5	-31.8
Leucheria tomentosa	-70.8906	-35.8156
Leucheria tomentosa	-70.9317	-32.4892
Leucheria tomentosa	-71.374	-37.8525
Leucheria tomentosa	-71.5	-31.77
Leucheria tomentosa	-70.8906	-35.8156
Leucheria tomentosa	-70.8906	-35.8156
Leucheria tomentosa	-70.8906	-35.8156
